# Supplementary material for: Comparative Study of Predictive Models for the Detection of Patients at High Risk of Inadequate Colonic Cleansing
Source: J Pers Med. 2024 Jan 17;14(1):102. doi: 10.3390/jpm14010102 (PMC10820399; doi:10.3390/jpm14010102)
Supplement: Supplementary file 1 [file jpm-14-00102-s001.zip]

Archive with 3 entries (3 files):
- Supplementary Materials file S1.pdf
- Supplementary Table S1.pdf
- Supplementary Table S2.pdf
